# Supplementary material for: Effect of Mn(II) and Co(II) on Anti-Candida Metabolite Production by Aspergillus sp. an Endophyte Isolated from Dizygostemon riparius (Plantaginaceae)
Source: Pharmaceuticals (Basel). 2024 Dec 12;17(12):1678. doi: 10.3390/ph17121678 (PMC11677262; doi:10.3390/ph17121678)
Supplement: Supplementary file 1 [file pharmaceuticals-17-01678-s001.zip]

Archive with 1 entries (1 files):
- pharmaceuticals-3336038-supplementary.pdf
